# Supplementary material for: Hydrogen Peroxide and Dopamine Sensors Based on Electrodeposition of Reduced Graphene Oxide/Silver Nanoparticles
Source: Sensors (Basel). 2024 Jan 7;24(2):355. doi: 10.3390/s24020355 (PMC10818837; doi:10.3390/s24020355)
Supplement: Supplementary file 1 [file sensors-24-00355-s001.zip]

Archive with 1 entries (1 files):
- sensors-2755494-supplementary.pdf
